# Supplementary material for: An Influx of Non-Native Bird Species into the Natural Environment Owing to the Accidental Release of Pet Birds in Japan
Source: Animals (Basel). 2024 Jan 10;14(2):221. doi: 10.3390/ani14020221 (PMC10812534; doi:10.3390/ani14020221)
Supplement: Supplementary file 1 [file animals-14-00221-s001.zip]

Archive with 1 entries (1 files):
- animals-2773349-supplementary.pdf
